# Supplementary material for: Aerosolization Affects Bacillus globigii Vegetative Cell and Spore Behaviors
Source: Microorganisms. 2025 Nov 5;13(11):2532. doi: 10.3390/microorganisms13112532 (PMC12654006; doi:10.3390/microorganisms13112532)
Supplement: Supplementary file 1 [file microorganisms-13-02532-s001.zip]

Archive with 1 entries (1 files):
- microorganisms-3883730-supplementary.pdf
